# Supplementary material for: ZBTB32 performs crosstalk with the glucocorticoid receptor and is crucial in glucocorticoid responses to starvation
Source: iScience. 2021 Jun 28;24(7):102790. doi: 10.1016/j.isci.2021.102790 (PMC8324811; doi:10.1016/j.isci.2021.102790)
Supplement: Table S2. Identity of genes of Figure 6F and Gene Ontology pathways, related to Figure 6 [file mmc2.xlsx]

## Sheet: Sheet1
Supplemental Table S2: Identity of genes of Figure 6F and Gene Ontology pathways
	Group of 117	Group of 236	Group of 74
	Ttll7	Coa6	Rps4l
	Piga	Ptprj	Pik3c2a
	Serpina3f	Tacc1	Hopx
	Tff3	Adora1	Stxbp3
	Lrrc8c	Cdk17	Ccdc8
	Rnf217	Ms4a8a	Mmp8
	Ifi207	Lyve1	Cfap54
	Pik3ip1	Tmprss2	Osbpl10
	Smim1	Dusp1	Phf11d
	Cited2	Ms4a6c	Gins4
	Ciart	Fkbp14	Rnf103
	Aph1b	Cntrl	Tns1
	Ugt1a10	Maff	Abhd17b
	Grhl1	Pag1	Foxn3
	Odc1	Ranbp9	Actg1
	AA986860	Amacr	Rapgef2
	Chst15	Dpp9	Mthfd2
	Plcb4	Mocs1	Fmr1nb
	Epha2	Usp18	mt-Nd6
	Galnt18	Lcn2	Chaf1b
	Thbs2	Rhob	Serpine2
	Baiap2	Tanc2	Spsb1
	Sox4	Cyp2b10	Med30
	Zfp36	Adamts15	Mrtfb
	Tmcc2	Apbb2	Carmil1
	Filip1l	Rapgef5	Tmc7
	Prdm11	Celsr1	Pgm3
	Rab11fip4	Dgcr2	Apip
	Dusp8	Gadd45b	Ankrd44
	Adamtsl2	Tsc22d1	Gjc3
	Flt1	Ndrg1	Cnnm4
	Ctdspl	Cd28	Pdzrn3
	Sla	Aass	Bnip3
	Spata2l	Slc45a3	Taf2
	Pde1a	Vdr	Chic2
	Vav1	Cebpd	Eci2
	Acmsd	B4galnt4	Tmprss4
	Fbxo4	Retreg1	Bclaf1
	Heatr6	Slc25a15	Pdhx
	Prrg3	Cdkn1a	Asic5
	Ctla2a	Cfap43	Fam214a
	Arl4d	Snta1	Cyp4a32
	Nup98	Iqsec2	Colec12
	Ablim1	Mafb	Tmtc2
	Mt2 4930522N08Rik	Ccdc151	Gpx3
	Sema4c	Maf	Trarg1
	Ap1s2	Setdb2 1810055G02Rik	Slc25a33
	Ehbp1	Gadd45g	Cd33
	Lbp	Doc2b	Aebp2
	Syde2	Ms4a6d	Ptp4a1
	Tesk2	Slc25a32	Pex11a
	Slc25a25	Treh	Hspa1b
	Zfp788	Npm3	Limch1
	Mfsd2a	Aff1	Retnlg
	Rrm2	Serpina3m	Rgs2
	Mphosph8	Emc8	9330121J05Rik
	Serpine1	Osbpl11	Cyp3a11
	Btg2	Tekt4	Snhg5
	Snora73b	Glmn	Acot1
	Mamld1	Phf8	Arl15
	Notch1	Cdcp1	Tead1
	Clca3a1	Pigf	Fgf1
	Tsc22d3	Sgk1	Rbfox3
	Actr6	Chd1l	Arl4a
	Ppargc1a	Rusc2	Tspyl2
	Cyth3	Clip1	H3f3b
	Plce1	Eva1c	Il15ra
	Siglece	Dop1b	Fam107a
	Raph1	Cbr3	Fam49a
	Fndc3b	Insig2	Ppp2r3a
	Ep300	Tmem41a	Tlr8
	Ptpn9	Bach2	Peli1
	Cd9	Snhg3	Gskip
	Cebpb	Nfkbia	Slc25a48
	Cenpj	Slc26a2
	Sectm1a	Mrap
	Gja4	Tdo2
	Plcl1 1700017B05Rik	Smox
	Pim3	Tm6sf1
	Vcam1	Arhgef3
	Csrnp1	Adm
	Flvcr2	Jaml
	Klf2	Nek7
	Cemip2	Kctd13
	Tmcc3	Adcy9
	Fcgr4	Gpat4
	Ucp2	Cdc37l1
	Nbl1	Phf11a
	Dhcr24	Slc38a2
	Tnfaip3	Fam214b
	Fos	Synj2
	Kcnj16	Megf9
	Prokr1	Pptc7
	Limk1 2810029C07Rik	Hp
	Porcn	Fam117b
	Tgtp1	Itga2
	Dpep1	Ccn2 2310040G24Rik
	Zfp276	Greb1
	B3galt1	Serpina5
	Agap2	Notch4
	Galnt6	Fibin
	Smg1	Ccng2
	2410004B18Rik	Morc4
	Nfkbiz	Dact1
	Mthfd1l	Lrrc58
	Capn10	Atp6v0a4
	Ifrd1	Mical3
	Fmnl2	Mpzl2
	Pik3c2g	Tram2
	Slc10a2	Thrsp
	Col4a1	Tpst2
	Pkig	Bcl2l1
	Ston1	Ube2g2
	Slco4c1	Mid1
		Atp10d
		Hspa2
		S1pr3
		Pole4
		Rbbp8
		Narf
		Fam89a
		Fabp4
		Jcad
		Susd6
		Xk
		Sult1e1
		Kyat1
		Gcnt4
		Nedd4l
		Paxip1
		Defb1
		Rhobtb1
		Dclre1b
		Gdpd1
		Ppp1r3c
		Tlr7
		Bag2
		Sult1d1
		Crybg1
		Map3k6
		Tmem100
		St8sia1
		Plin5
		Pdk4
		Uap1
		Tiparp
		Lrrc8a
		Ell2
		Nos3
		Lpin1
		Ei24
		Gdf15
		Hdc
		Ror1
		Fkbp5
		Cab39l
		Sdsl
		Galnt11
		Rarres1
		Slc16a9
		Jun
		Cd300lf
		Eif1a
		Jmjd1c
		BC049352
		Atp11b
		Rgcc
		Trp53inp1
		Faap100
		Pla2g12a
		Lurap1l
		Mdm1
		Dst
		Tent5c
		Prob1
		Cytip
		1110059E24Rik
		Upp2
		Ms4a6b
		Itgb3
		Rasd1
		Net1
		Tgfb3
		Tmem87b
		Ddit4
		Hecw2
		Grasp
		Arhgap27
		Thbd
		Dusp14
		Fmo5
		Lancl3
		Ms4a4a
		Lrp6
		Ctla2b
		Skil
		Spire1
		Mt1
		Lysmd2
		Igfbp1
		St3gal5
		Amd1
		Sec14l4
		Gstm3
		Sec22c
		Wfdc12
		Tuba8
		Map2k6
		Adrb2
		Cldn14
		Tat
		Atp1b1
		Dio2
		Slc10a6
		Tcim
		Phf11c
		Zfand4
		Tdp1
		Fyb2
		Adgrf1
		Serpina3c
		Snx10
		Tacc2
		Tmem37
		Ubox5
		Ripk4
		AI506816
		Mcf2l
		Plin4
		Ahr
		Sesn1
		Mpzl3
		Sds
		Serpina3n
Wiki Pathways 2019	Transcriptional Cascade Regulating Adipogenesis WP 4211	Nuclear Receptors Meta Pathway WP 2882	Interactome of polycomb repressive complex 2 (PRC2) WP2916
	Energy Metabolism WP 1541	Vitamin D in Inflammatory Disease WP4482	Mechanoregulation and pathology of YAP/TAZ via Hippo and non-Hippo mechanisms WP4534
